# Supplementary material for: Resilience Testing of Health Systems: How Can It Be Done?
Source: Int J Environ Res Public Health. 2021 Apr 29;18(9):4742. doi: 10.3390/ijerph18094742 (PMC8124463; doi:10.3390/ijerph18094742)
Supplement: Supplementary file 1 [file ijerph-18-04742-s001.zip]

Archive with 1 entries (1 files):
- ijerph-1209936-supplementary.pdf
